# Supplementary material for: Exploring Community Perspectives on Functional Paediatric Habitual Constipation
Source: Int J Environ Res Public Health. 2024 Aug 2;21(8):1017. doi: 10.3390/ijerph21081017 (PMC11354896; doi:10.3390/ijerph21081017)
Supplement: Supplementary file 1 [file ijerph-21-01017-s001.zip]

Archive with 1 entries (1 files):
- ijerph-3052485-supplementary.pdf
